# Supplementary material for: Japanese Encephalitis Virus Surveillance in U.S. Army Installations in the Republic of Korea from 2021 to 2023
Source: Pathogens. 2024 Aug 20;13(8):705. doi: 10.3390/pathogens13080705 (PMC11357451; doi:10.3390/pathogens13080705)
Supplement: Supplementary file 1 [file pathogens-13-00705-s001.zip]

Archive with 1 entries (1 files):
- pathogens-3152516-supplementary.xlsx
