# Supplementary material for: Japanese Encephalitis Virus Surveillance in U.S. Army Installations in the Republic of Korea from 2021 to 2023
Source: Pathogens. 2024 Aug 20;13(8):705. doi: 10.3390/pathogens13080705 (PMC11357451; doi:10.3390/pathogens13080705)
Supplement: Supplementary file 1 [file pathogens-13-00705-s001.zip › pathogens-3152516-supplementary.xlsx]

## Sheet: Supplementary File S1
Supplementary File S1: Sampling sites at Camp Humphreys
Magnet trap location	Latitude	Longitude
#1: Bldg.S-693 (Beside CDC )	36.9505	127.018
#2: Bldg.S-872 (Beside)	36.9562	127.032
#3: Bldg.S-895 (Beside Central Wetland)	36.9559	127.028
#4: Bldg.S-1235 (Beside Fire Station)	36.9602	127.041
#5: Bldg.S-1449A(Beacon Hill Park)	36.9564	127.046
#6: Bldg.S-5410 (Beside CDC)	36.9607	126.998
#7: Bldg.S-5617 (Beside Family House)	36.9658	127.004
#8: Bldg.S-5711 (Beside Downtown Plaza)	36.9666	127.001
#9: Bldg.S-5802 (Beside Family House)	36.9665	126.998
#10: Bldg.S-5999 (Beside Golf Course)	36.9726	126.982
#11: Bldg.S-7040 (Beside Detention Basin III)	36.9733	127.019
#12: Bldg.S-12711(Beside Detention Basin III)	36.9736	127.019
